# Supplementary material for: Evaluation of the Pragmatic Implementation of a Digital Health Intervention Promoting Healthy Nutrition, Physical Activity, and Gestational Weight Gain for Women Entering Pregnancy at a High Body Mass Index
Source: Nutrients. 2023 Jan 22;15(3):588. doi: 10.3390/nu15030588 (PMC9921852; doi:10.3390/nu15030588)
Supplement: Supplementary file 1 [file nutrients-15-00588-s001.zip]

Archive with 1 entries (1 files):
- nutrients-2143997-supplementary.pdf
